# Supplementary material for: Fine Mapping of the Co-12 Anthracnose Resistance Gene in the Andean Common Bean Cultivar in Brazil
Source: Plants (Basel). 2026 Mar 18;15(6):931. doi: 10.3390/plants15060931 (PMC13030795; doi:10.3390/plants15060931)
Supplement: Supplementary file 1 [file plants-15-00931-s001.zip]

Archive with 5 entries (5 files):
- plants-4177286-Table S1.pdf
- plants-4177286-Table S2.pdf
- plants-4177286-Table S3.pdf
- plants-4177286-Table S4.pdf
- plants-4177286-Table S5.pdf
